# Supplementary material for: miRNAs in Newt Lens Regeneration: Specific Control of Proliferation and Evidence for miRNA Networking
Source: PLoS One. 2010 Aug 11;5(8):e12058. doi: 10.1371/journal.pone.0012058 (PMC2920319; doi:10.1371/journal.pone.0012058)
Supplement: Table S1 — miRNA microarrays. The files present raw data on miRNA microarrays. Ventral PECs were up-regulated with let-7b or miR-148 by transfection and isolated RNA was used to probe microarrays. Control samples were PECs transfected with scrambled miRNAs (see Methods). (0.04 MB XLS) [file pone.0012058.s001.xls]

## Sheet:  let-7 treated - control
Gene ID	Log-difference	Fold change	Aver 1	Aver 2	P-value	Adjusted P-value	B
mmu-miR-467e	0.29959	1.23079	3.53817	2.56831	0.0390793	0.984889	-3.61544
mmu-miR-338-5p	0.266371	1.20278	3.2441	3.12276	0.0181462	0.984889	-3.23735
mmu-miR-804	0.245228	1.18528	3.19513	2.94427	0.0231359	0.984889	-3.35347
mmu-miR-1	0.233015	1.17529	3.50537	3.12691	0.0180449	0.984889	-3.23472
mmu-miR-669c	0.206786	1.15411	3.41667	2.68991	0.0329294	0.984889	-3.52826
mmu-miR-200a	0.201381	1.1498	3.25243	3.30185	0.0142833	0.984889	-3.12647
mmu-let-7g	0.199295	1.14814	3.33934	2.64342	0.0351515	0.984889	-3.56133
mmu-miR-9*	0.161722	1.11862	3.24385	2.57209	0.0388714	0.984889	-3.6127
mmu-miR-497	0.15965	1.11702	3.22057	2.87243	0.0255416	0.984889	-3.40175
mmu-miR-671-5p	-0.156349	0.897293	3.16171	-2.79884	0.0282838	0.984889	-3.45211
mghv-miR-M1-7-3p	-0.165144	0.891839	3.10213	-2.55297	0.039937	0.984889	-3.6266
mmu-miR-685	-0.178028	0.88391	3.32835	-2.64347	0.0351488	0.984889	-3.56129
mmu-miR-704	-0.201645	0.869558	3.20954	-2.66743	0.0339848	0.984889	-3.54421
mmu-miR-197	-0.212664	0.862942	3.13214	-2.41387	0.0486656	0.984889	-3.72922
mghv-miR-M1-2		1.24			not sig.	highly expressed in controls and experimentals but too variable to be stat. sig.
mmu-miR-345-5p		1.17			not sig.

## Sheet: 148 treated - control
Gene ID	Log-difference	Fold change	Aver 1	Aver 2	P-value	Adjusted P-value	B
mmu-miR-876-3p	0.348239	1.27301	3.34723	3.01835	0.0209063	0.656474	-3.3046
mmu-miR-30c-1*	0.332694	1.25936	3.22261	3.36626	0.0131196	0.656474	-3.08797
mmu-miR-206	0.331253	1.25811	3.34291	4.46298	0.00339625	0.656474	-2.53984
mmu-miR-302b	0.322086	1.25014	3.27396	3.01838	0.0209055	0.656474	-3.30458
mmu-miR-669h-5p	0.284183	1.21772	3.3491	2.45945	0.0456056	0.656474	-3.69531
mmu-miR-1	0.282188	1.21604	3.50537	3.78677	0.00764808	0.656474	-2.85449
mmu-miR-369-3p	0.256574	1.19464	3.44396	3.03184	0.0205257	0.656474	-3.29581
mmu-miR-669d	0.243683	1.18401	3.34836	3.31117	0.0141082	0.656474	-3.12086
mmu-miR-466j	0.24364	1.18398	3.21916	3.91302	0.00653809	0.656474	-2.79026
mmu-miR-1186	0.238603	1.17985	3.19619	4.10048	0.00520319	0.656474	-2.69968
mmu-miR-362-5p	0.225535	1.16921	3.31269	3.51261	0.0108406	0.656474	-3.00323
mmu-miR-539	0.215706	1.16127	3.2018	2.9461	0.0230778	0.656474	-3.35225
mmu-miR-10a*	0.208055	1.15513	3.27583	3.07113	0.0194586	0.656474	-3.27037
mmu-miR-669c	0.206599	1.15396	3.41667	2.68748	0.0330419	0.656474	-3.52998
mmu-miR-144	0.201492	1.14989	3.27847	3.01347	0.0210458	0.656474	-3.30779
mmu-miR-181d	0.19563	1.14522	3.27517	3.58739	0.00984563	0.656474	-2.96138
mmu-miR-291b-3p	0.193001	1.14314	3.31169	2.66964	0.0338793	0.656474	-3.54263
mmu-miR-466c-5p	0.184822	1.13668	3.35224	2.94313	0.0231718	0.656474	-3.35422
mmu-miR-382	0.177098	1.13061	3.30858	2.43453	0.0472526	0.656474	-3.71381
mmu-miR-1897-3p	0.175559	1.1294	3.16154	2.93163	0.0235409	0.656474	-3.3619
mmu-miR-465b-5p	0.164246	1.12058	3.175	2.75506	0.0300618	0.656474	-3.48248
mmu-miR-126-3p	0.164172	1.12052	3.28242	2.50451	0.0427762	0.656474	-3.66205
mmu-miR-146a	0.162376	1.11913	3.19295	2.55913	0.0395903	0.656474	-3.62212
mmu-miR-24-2*	0.155333	1.11368	3.19172	2.80737	0.0279503	0.656474	-3.44622
mmu-miR-29c	0.154987	1.11341	3.32456	2.82357	0.0273287	0.656474	-3.43508
mmu-miR-188-5p	-0.140692	0.907084	3.2133	-2.63253	0.0356939	0.656474	-3.56912
mmu-miR-361	-0.143019	0.905622	3.14489	-2.41641	0.0484897	0.656474	-3.72732
mmu-miR-511	-0.145075	0.904333	3.19043	-2.69737	0.0325869	0.656474	-3.52298
mmu-miR-21*	-0.146296	0.903567	3.24659	-2.73664	0.0308448	0.656474	-3.49536
mmu-miR-615-3p	-0.154836	0.898235	3.06632	-2.57321	0.0388096	0.656474	-3.61189
mmu-miR-203*	-0.15608	0.89746	3.19605	-2.44535	0.0465301	0.656474	-3.70577
mmu-miR-130b*	-0.158813	0.895762	3.11632	-2.51291	0.0422697	0.656474	-3.65589
mmu-miR-669i	-0.166879	0.890768	3.17946	-2.8426	0.0266173	0.656474	-3.42205
mmu-miR-431	-0.170203	0.888717	3.1837	-2.88001	0.0252754	0.656474	-3.39661
mmu-miR-496	-0.175431	0.885503	3.29256	-2.40061	0.0495948	0.656474	-3.73913
mmu-miR-434-3p	-0.190268	0.876443	3.22387	-3.23862	0.0155348	0.656474	-3.16497
mmu-miR-574-3p	-0.192413	0.875141	3.02834	-3.37416	0.0129842	0.656474	-3.08331
mmu-miR-654-3p	-0.193245	0.874637	3.20267	-2.53001	0.0412566	0.656474	-3.64335
mmu-miR-211	-0.197428	0.872104	3.15986	-2.73843	0.0307675	0.656474	-3.4941
mmu-miR-151-5p	-0.202251	0.869193	3.15574	-2.51596	0.0420872	0.656474	-3.65365
mmu-miR-1905	-0.221816	0.857485	3.11838	-3.34408	0.0135085	0.656474	-3.10115
mcmv-miR-m108-2-5p.2	-0.227858	0.853902	3.18088	-2.57482	0.0387216	0.656474	-3.61072
mghv-miR-M1-2		1.21			not sig.	highly expressed in controls and experimentals but too variable to be stat. sig.
mmu-miR-345-5p		1.14			not sig.

## Sheet: 148 treated - let-7 treated
Gene ID	Log-difference	Fold difference	Aver 1	Aver 2	P-value	Adjusted P-value	B
mmu-miR-206	0.372832	1.29489	3.34291	5.02318	0.00182403	0.657359	-2.32853
mmu-miR-30c-1*	0.359826	1.28327	3.22261	3.6408	0.00919611	0.657359	-2.93208
mmu-miR-670	0.306444	1.23666	3.42822	3.24514	0.0154004	0.657359	-3.16097
mmu-miR-142-5p	0.272676	1.20805	3.22168	3.03427	0.0204579	0.657359	-3.29423
mmu-miR-721	0.235938	1.17767	3.24089	2.4343	0.0472683	0.665684	-3.71398
mmu-miR-539	0.226445	1.16995	3.2018	3.09277	0.0188966	0.657359	-3.25647
mmu-miR-201	0.21576	1.16132	3.3112	2.47294	0.0447386	0.665684	-3.68532
mmu-miR-1186	0.212104	1.15838	3.19619	3.6451	0.00914586	0.657359	-2.92974
mmu-miR-362-5p	0.200722	1.14927	3.31269	3.12615	0.0180635	0.657359	-3.23521
mghv-miR-M1-7-5p	0.196117	1.14561	3.06614	3.16071	0.0172423	0.657359	-3.21338
mmu-miR-1897-3p	0.191471	1.14193	3.16154	3.19734	0.0164155	0.657359	-3.19049
mmu-miR-144	0.190038	1.14079	3.27847	2.84218	0.0266331	0.657359	-3.42234
mmu-miR-296-5p	0.188733	1.13976	3.25022	2.44932	0.0462679	0.665684	-3.70282
mmu-miR-488*	0.179599	1.13257	3.19332	2.4746	0.0446331	0.665684	-3.6841
mmu-miR-126-3p	0.178702	1.13187	3.28242	2.72617	0.0312993	0.657359	-3.5027
mmu-miR-292-5p	0.17784	1.13119	3.18617	2.90451	0.0244357	0.657359	-3.38008
mmu-miR-10a*	0.176797	1.13037	3.27583	2.60974	0.0368589	0.657359	-3.58549
mmu-miR-466j	0.176413	1.13007	3.21916	2.83331	0.0269624	0.657359	-3.42841
mmu-miR-744*	0.165135	1.12127	3.15439	2.81587	0.0276223	0.657359	-3.44037
mmu-miR-465b-5p	0.162251	1.11903	3.175	2.7216	0.0315001	0.657359	-3.50591
mmu-miR-32	0.150528	1.10998	3.26285	2.54569	0.0403506	0.665684	-3.63191
mmu-miR-671-5p	0.14971	1.10935	3.16171	2.68	0.0333903	0.657359	-3.53528
mmu-miR-22	0.149633	1.10929	3.14993	2.80178	0.0281682	0.657359	-3.45007
mmu-miR-194	0.145876	1.1064	3.18704	2.60374	0.0371721	0.657359	-3.58981
mmu-miR-29c	0.145343	1.10599	3.32456	2.64789	0.0349311	0.657359	-3.55814
mmu-miR-361	-0.146469	0.903459	3.14489	-2.47468	0.044628	0.665684	-3.68404
mcmv-miR-m59-2	-0.164494	0.892241	3.03943	-2.76486	0.0296538	0.657359	-3.47566
mmu-miR-669i	-0.16744	0.890421	3.17946	-2.85216	0.0262674	0.657359	-3.41553
mmu-miR-450a-3p	-0.171833	0.887714	3.19277	-2.63819	0.0354109	0.657359	-3.56507
mmu-miR-615-3p	-0.171911	0.887666	3.06632	-2.85697	0.0260931	0.657359	-3.41225
mmu-miR-693-3p	-0.173348	0.886782	3.20399	-2.92186	0.0238593	0.657359	-3.36843
mmu-miR-669e	-0.173987	0.88639	3.30249	-2.98596	0.0218515	0.657359	-3.32585
mmu-miR-1198	-0.184619	0.879881	3.23712	-2.43291	0.047362	0.665684	-3.71502
mmu-miR-30a*	-0.185358	0.879431	3.33997	-2.70906	0.0320579	0.657359	-3.51474
mmu-miR-21*	-0.193282	0.874614	3.24659	-3.61558	0.0094968	0.657359	-2.94585
mmu-miR-489	-0.195697	0.873151	3.19008	-2.65978	0.0343517	0.657359	-3.54965
mmu-miR-497	-0.196409	0.87272	3.22057	-3.53381	0.0105479	0.657359	-2.99127
mmu-miR-125b*	-0.213761	0.862286	3.13621	-2.79865	0.0282912	0.657359	-3.45223
mmu-miR-384-5p	-0.217238	0.860211	3.21548	-3.26284	0.0150419	0.657359	-3.15014
mmu-miR-9	-0.217936	0.859795	3.36171	-2.52608	0.0414874	0.665684	-3.64623
mmu-miR-10b	-0.221448	0.857704	3.25985	-2.66552	0.0340758	0.657359	-3.54556
mmu-miR-463*	-0.232557	0.851125	3.32478	-3.21904	0.0159461	0.657359	-3.17704
mmu-miR-804	-0.237864	0.848	3.19513	-2.85586	0.0261333	0.657359	-3.41301
mmu-miR-338-5p	-0.258543	0.835931	3.2441	-3.03099	0.0205495	0.657359	-3.29636
mmu-miR-24-1*	-0.280757	0.823159	3.19562	-3.40096	0.0125358	0.657359	-3.06754
